# Supplementary material for: Analysis of Volatile Profile and Aromatic Characteristics of Raw Pu-erh Tea during Storage Based on GC-MS and Odor Activity Value
Source: Foods. 2023 Sep 26;12(19):3568. doi: 10.3390/foods12193568 (PMC10572200; doi:10.3390/foods12193568)
Supplement: Supplementary file 1 [file foods-12-03568-s001.zip]

Archive with 1 entries (1 files):
- foods-2606523-supplementary.pdf
